# Supplementary material for: Unveiling the Role of Tryptophan 2,3-Dioxygenase in the Angiogenic Process
Source: Pharmaceuticals (Basel). 2024 Apr 27;17(5):558. doi: 10.3390/ph17050558 (PMC11124529; doi:10.3390/ph17050558)
Supplement: Supplementary file 1 [file pharmaceuticals-17-00558-s001.zip]

Archive with 1 entries (1 files):
- pharmaceuticals-2864793-supplementary.pdf
